# Supplementary material for: Impact of Long-Term Floods on Spatial Dynamics of Myrmica scabrinodis, a Host Ant of a Highly Threatened Scarce Large Blue (Phengaris teleius)
Source: Insects. 2023 Nov 18;14(11):891. doi: 10.3390/insects14110891 (PMC10672202; doi:10.3390/insects14110891)
Supplement: Supplementary file 1 [file insects-14-00891-s001.zip]

Archive with 1 entries (1 files):
- insects-2683028-supplementary.pdf
